# Supplementary material for: Treatment effect modifiers of virtual reality-based versus standard cognitive behavioral therapy for paranoia in schizophrenia spectrum disorders: an exploratory moderator analysis of clinical and demographic characteristics in the FaceYourFears trial
Source: Psychol Med. 2026 Apr 27;56:e117. doi: 10.1017/S0033291726103870 (PMC13125928; doi:10.1017/S0033291726103870)
Supplement: Christensen et al. supplementary material [file S0033291726103870sup001.zip]

Archive with 4 entries (4 files):
- Christensen et al. supplementary material 5_Appendix E_revised for proofs.xlsx
- Christensen et al. supplementary material 2_Appendix B_revised for proofs.xlsx
- Christensen et al. supplementary material 3_Appendix C_revised for proofs.xlsx
- Christensen et al. supplementary material 4_Appendix D_revised for proofs.xlsx
