# Supplementary material for: Treatment effect modifiers of virtual reality-based versus standard cognitive behavioral therapy for paranoia in schizophrenia spectrum disorders: an exploratory moderator analysis of clinical and demographic characteristics in the FaceYourFears trial
Source: Psychol Med. 2026 Apr 27;56:e117. doi: 10.1017/S0033291726103870 (PMC13125928; doi:10.1017/S0033291726103870)
Supplement: Christensen et al. supplementary material [file S0033291726103870sup001.zip › Christensen et al. supplementary material 5_Appendix E_revised for proofs.xlsx]

## Sheet: Appendix E
Appendix E. Supplemental analyses, moderation analyses, categorical variables.
Baseline candidate variables	Interaction		Predictor=0 (no/not present)				Predictor=1 (yes/present)
	P	B	CI, Low	CI, High	P	B	CI, Low	CI, High	P
Substance consumption, past week	0.707
Potentially traumatic events
TALE, Bullying / discrimination	0.67
TALE, Sexual abuse	0.132
TALE, Emotional abuse	0.248
TALE, Physical abuse	0.857
TALE, Emotional neglect	0.483
TALE, Physical neglect	0.77
			Primary				Vocational				Secondary				Other
	P	B	CI, Low	CI, High	P	B	CI, Low	CI, High	P	B	CI, Low	CI, High	P	B	CI, Low	CI, High	P
Level of education - parents	0.5996
Significance level: p < .05 (highlighted). All confidence intervals (CI) set at 95%. Measures: TALE: Trauma and Life Events Checklist.
