# Supplementary material for: Treatment effect modifiers of virtual reality-based versus standard cognitive behavioral therapy for paranoia in schizophrenia spectrum disorders: an exploratory moderator analysis of clinical and demographic characteristics in the FaceYourFears trial
Source: Psychol Med. 2026 Apr 27;56:e117. doi: 10.1017/S0033291726103870 (PMC13125928; doi:10.1017/S0033291726103870)
Supplement: Christensen et al. supplementary material [file S0033291726103870sup001.zip › Christensen et al. supplementary material 2_Appendix B_revised for proofs.xlsx]

## Sheet: Appendix B
Appendix B. Supplemental analyses, covariate analyses, continuous variables.
Baseline candidate variables (continuous)	B	CI, Low	CI, High	P
Alcohol intake, units past week	-0.195455	-0.341545	-0.0493642	0.00895743
SBQ, avoidance	0.133563	-0.00495982	0.272086	0.0586972
SAPS, global score, total	0.529132	0.0142134	1.04405	0.0440566
BNSS, asociality	1.39074	0.0394993	2.74199	0.0437266
BNSS, blunted affect	0.232855	-0.969036	1.43475	0.702777
BNSS, lack of normal distress	-0.113782	-1.12052	0.892957	0.823816
BNSS, alogia	0.486144	-0.752844	1.72513	0.439875
COGDIS, total	0.0473255	-0.0974304	0.192081	0.520029
CANTAB ERT, latency	0.000329446	-0.000377858	0.00103675	0.359552
CANTAB ERT, accuracy	-0.122722	-0.281147	0.0357033	0.128257
IBT, total	2.64685	-7.41697	12.7107	0.604671
TRUST, total	-0.381209	-2.71554	1.95312	0.747774
SSPA, total	-1.30704	-4.21438	1.60031	0.376231
BFI, openness	-0.0815972	-0.440779	0.277584	0.654573
BFI, extroversion	0.116714	-0.270837	0.504265	0.553239
BFI, neuroticism	0.0205364	-0.478659	0.519732	0.935435
BFI, conscientiousness	0.0191806	-0.310935	0.349296	0.908908
BFI, agreeableness	0.22333	-0.211471	0.65813	0.312279
GSE, total	-0.0783643	-0.318481	0.161752	0.520709
TALE, types of trauma events	-0.17	-0.56	0.2	0.36
TALE, repeated events	-0.00363272	-0.312736	0.305471	0.981527
Significance level: p < .05 (highlighted). All confidence intervals (CI) set at 95%. Measures: BCSS: Brief Core Schema Scale, BFI: Big Five Inventory, BNSS: Brief Negative Symptom Scale, CDSS: Calgary Depression Scale for Schizophrenia, COGDIS: Cognitive Disturbances Scale, DACOBS: Davos Assessment of Cognitive Biases Scale, ERT: Emotion Recognition Test, GPTS: Green Paranoid Thoughts Scale, GSE:…
