# Supplementary material for: Treatment effect modifiers of virtual reality-based versus standard cognitive behavioral therapy for paranoia in schizophrenia spectrum disorders: an exploratory moderator analysis of clinical and demographic characteristics in the FaceYourFears trial
Source: Psychol Med. 2026 Apr 27;56:e117. doi: 10.1017/S0033291726103870 (PMC13125928; doi:10.1017/S0033291726103870)
Supplement: Christensen et al. supplementary material [file S0033291726103870sup001.zip › Christensen et al. supplementary material 3_Appendix C_revised for proofs.xlsx]

## Sheet: Appendix C
Appendix C. Supplemental analyses, covariate analyses, categorical variables.
Baseline candidate variables (categorical)	B	CI, Low	CI, High	P
Education, parents
Primary	1 (ref.)			0.2182
Vocational	4.74	-1.29	10.76	0.123
Secondary/ high school	8.999	2.111	15.8877	0.011
Post-secondary	5.875	0.533	11.218	0.031
Other	7.38	-3.55	18.31	0.183
Potentially traumatic events
TALE, Bullying / discrimination
No	1 (ref.)
Yes	0.39	-2.76	3.54	0.807
TALE, Sexual abuse
No	1 (ref.)
Yes	-0.76	-3.85	2.32	0.626
TALE, Emotional abuse
No	1 (ref.)
Yes	-1.79	-4.66	1.08	0.22
TALE, Physical abuse
No	1 (ref.)
Yes	0.15	-2.69	2.99	0.919
TALE, Emotional neglect
No	1 (ref.)
Yes	-1.91	-4.75	0.93	0.187
TALE, Physical neglect
No	1 (ref.)
Yes	-3.91	-8.5	0.67	0.094
Significance level: p < .05 (highlighted). All confidence intervals (CI) set at 95%. Measures: TALE: Trauma and Life Events Checklist.
