# Supplementary material for: Treatment effect modifiers of virtual reality-based versus standard cognitive behavioral therapy for paranoia in schizophrenia spectrum disorders: an exploratory moderator analysis of clinical and demographic characteristics in the FaceYourFears trial
Source: Psychol Med. 2026 Apr 27;56:e117. doi: 10.1017/S0033291726103870 (PMC13125928; doi:10.1017/S0033291726103870)
Supplement: Christensen et al. supplementary material [file S0033291726103870sup001.zip › Christensen et al. supplementary material 4_Appendix D_revised for proofs.xlsx]

## Sheet: Appendix D
Appendix D. Supplemental analyses, moderation analyses, continuous variables.	Interaction					< Median				≥ Median				< 25%ile				≥ 25%ile				≤ 75%ile				> 75%ile
Baseline candidate variables	Cont	M	0.25	0.75	B	CI, Lo	CI, Hi	P	B	CI, Lo	CI, Hi	P	B	CI, Lo	CI, Hi	P	B	CI, Lo	CI, Hi	P	B	CI, Lo	CI, Hi	P	B	CI, Lo	CI, Hi	P
Alcohol intake, units past week	0.764607	0.98444	0.98444	0.550287
R-GPTS, self-referential	0.847838	0.937898	0.550216	0.263497
R-GPTS, persecution	0.363205	0.374534	0.20093	0.622056
SBQ, avoidance	0.285181	0.334419	0.928434	0.219703
SAPS, global score, total	0.0598049	0.31836	0.02032	0.0641439	3.05865	-1.67559	7.79288	0.202332	0.100319	-3.37881	3.57945	0.954564	3.86451	0.224856	7.50416	0.0376101	-2.95164	-7.28938	1.3861	0.179297	0.00477179	-3.03404	3.04359	0.99753	6.36546	-0.637865	13.3688	0.073481
BNSS, asociality	0.149264	0.496603	0.799955	0.00708424	-0.38043	-5.42544	4.66458	0.881109	1.6767	-1.75808	5.11148	0.335563	1.54219	-1.84868	4.93306	0.370205	0.772209	-4.85967	6.40409	0.784207	2.69568	-0.42369	5.81504	0.0898295	-7.06998	-13.7225	-0.41749	0.0380867
BNSS, blunted affect	0.325009	0.919147	0.479481	0.539547
BNSS, lack of normal distress	0.873465	0.912186	0.600971	0.738223
BNSS, alogia	0.585313	0.501003	0.501003	0.768142
COGDIS, total	0.435211	0.101483	0.182402	0.588008
CANTAB ERT, latency	0.412715	0.436828	0.310011	0.264587
CANTAB ERT, accuracy	0.35746	0.209969	0.569887	0.336332
DACOBS, external attribution	0.0342932	0.0169229	0.0366847	0.0863676	-3.3131	-8.15975	1.53354	0.177821	3.5948	0.260939	6.92866	0.0348132	-1.10349	-4.69659	2.48962	0.544847	4.28966	0.170708	8.40861	0.0415231	2.22918	-0.675596	5.13395	0.131572	-5.04491	-12.5174	2.42757	0.180749
DACOBS, belief inflexibility	0.343921	0.648681	0.680049	0.0723146
DACOBS, jumping to conclusions	0.962876	0.689992	0.520101	0.45577
DACOBS, safety behaviours	0.177286	0.0508885	0.742786	0.429018
DACOBS, social cognitive problems	0.979734	0.4965	0.86891	0.604741
DACOBS, subjective cognitive problems	0.805364	0.659327	0.78979	0.610292
DACOBS, attention to threat	0.172762	0.221791	0.464953	0.372502
IBT, total	0.109558	0.0576819	0.220739	0.161809
TRUST, total	0.0373463	0.203718	0.0232477	0.476426	2.71659	-1.3037	6.73687	0.183156	-1.04563	-5.20297	3.1117	0.618716	2.94917	-0.223118	6.12145	0.0682126	-4.63331	-10.7797	1.51306	0.136042	0.628662	-2.64303	3.90036	0.704827	2.91001	-2.8986	8.71862	0.317695
SSPA, total	0.581319	0.526865	0.573794	0.579529
BFI, openness	0.880533	0.971662	0.595034	0.968817
BFI, extroversion	0.926789	0.683269	0.31862	0.433403
BFI, neuroticism	0.439285	0.534468	0.474304	0.380289
BFI, conscientiousness	0.968737	0.387547	0.447876	0.963528
BFI, agreeableness	0.0736097	0.528839	0.353892	0.659185
GSE, total	0.680751	0.86553	0.353496	0.491217
TALE, types of trauma events	0.211355	0.505793	0.258955	0.279784
TALE, repeated events	0.887992	0.647561	0.65664	0.846418
Significance level: p < .05 (Highligted). All confidence intervals (CI) set at 95%. Abbreviations: DNC = 'Does not compute' (software unable to conduct analysis); Hi/H=high; Lo/L=low; Cont=Continious; M=Median split; 25%= 25 percentile split; 75%=75 percentile split. Measures: BFI: Big Five Inventory, BNSS: Brief Negative Symptom Scale, COGDIS: Cognitive Disturbances Scale, DACOBS: Davos Assessme…
